# Supplementary material for: Representational dynamics during extinction of fear memories in the human brain
Source: Nat Hum Behav. 2025 Aug 5;10(1):29–48. doi: 10.1038/s41562-025-02268-5 (PMC12846920; doi:10.1038/s41562-025-02268-5)
Supplement: Supplementary file 6 — Behavioural results (Fig. 1d). [file 41562_2025_2268_MOESM6_ESM.xlsx]

## Sheet: Fig_1_D
	Mean	CS++	2.28571	2.17778	2.4375	2.32609	2.44681	2.65957	2.4	2.28261	2.56522	2.34043	1.89362	2.29787	2.12245	2.26087	2.20408	2.04167	2.40909	2.21739	2.3617	2.04255	2.5	2.16	2.22917	2.20408	2.10417	2.3617	2.18367	2.375	2.02174	2.4375	2.22917	2.44681	2.1875	2.28571	2.27083	2.15217	2.08696	2.06522	2.10638	2.0625	2.06522	2.375	2.08696	2.47826	2.10417	2.20833	2.26531
		CS+-	2.38095	2.44444	2.29545	2.46667	2.21739	2.44444	2.15556	2.21739	2.08163	2.55319	2.41304	2.37778	2.26531	2.54348	2.29787	2.59574	2.36957	1.8	2.39583	2.21277	2.47917	2.16327	2.3125	2.31915	2.91304	2.85106	2.79167	2.70213	2.85417	2.95833	2.91489	2.875	2.95833	2.79167	2.95833	2.91667	2.8125	2.91837	3	3	3.125	3.08163	3.02041	3.125	3.14583	3.02041	3.08163
		CS--	2.77273	2.97872	2.93478	2.93617	2.76596	2.91667	2.71739	2.87755	2.7551	2.84783	2.94	2.82	2.875	3	3.02083	3.12	3.15217	3.25532	3.06122	2.97959	3.1875	3.27083	2.91489	3.12766	3.02	2.95833	3	3.1	3.12245	3.1	3	3.28	3.04	3.10417	3.02	3.3	3.08	3.1875	3.22	3.34694	3.27083	3.2	3.22	3.26	3.28	3.2449	3.18
	S.E.M	CS++	0.183318	0.179602	0.170554	0.188943	0.181738	0.194119	0.172305	0.180971	0.183332	0.185143	0.173166	0.181986	0.175273	0.187512	0.178382	0.182479	0.186641	0.193173	0.180839	0.17735	0.178764	0.172881	0.17378	0.185119	0.168917	0.180839	0.184443	0.181716	0.173178	0.18909	0.178511	0.186362	0.188539	0.178429	0.188723	0.184078	0.171505	0.187436	0.175606	0.183499	0.162594	0.186246	0.171505	0.188216	0.178511	0.182479	0.184669
		CS+-	0.192607	0.189867	0.182357	0.194594	0.186298	0.189867	0.181244	0.186298	0.182582	0.181738	0.180762	0.179602	0.177914	0.173723	0.193325	0.186021	0.180238	0.156631	0.17734	0.179683	0.180253	0.176928	0.175965	0.175296	0.155553	0.162373	0.175495	0.179633	0.170757	0.152639	0.167153	0.159752	0.168222	0.170681	0.149884	0.157674	0.16242	0.161212	0.162428	0.160728	0.159752	0.15866	0.162857	0.151726	0.163273	0.160331	0.15866
		CS--	0.159156	0.161085	0.162594	0.173584	0.177962	0.175198	0.185714	0.172928	0.177352	0.171863	0.158518	0.166589	0.174702	0.176126	0.164544	0.161592	0.164098	0.155654	0.167596	0.172591	0.159834	0.146457	0.164588	0.158764	0.15872	0.168222	0.169031	0.163095	0.158134	0.158114	0.172047	0.144333	0.1599	0.161347	0.168499	0.147648	0.171674	0.154532	0.145024	0.149969	0.146457	0.154919	0.153075	0.156997	0.144333	0.152612	0.164171
	Period		ACQ	ACQ	ACQ	ACQ	ACQ	ACQ	ACQ	ACQ	ACQ	ACQ	ACQ	ACQ	ACQ	ACQ	ACQ	ACQ	ACQ	ACQ	ACQ	ACQ	ACQ	ACQ	ACQ	ACQ	EXT	EXT	EXT	EXT	EXT	EXT	EXT	EXT	EXT	EXT	EXT	EXT	EXT	EXT	EXT	EXT	EXT	EXT	EXT	EXT	EXT	EXT	EXT
[truncated: 17 more columns]
