# Supplementary material for: Representational dynamics during extinction of fear memories in the human brain
Source: Nat Hum Behav. 2025 Aug 5;10(1):29–48. doi: 10.1038/s41562-025-02268-5 (PMC12846920; doi:10.1038/s41562-025-02268-5)
Supplement: Supplementary file 7 — Power results (Fig. 2c). [file 41562_2025_2268_MOESM7_ESM.xlsx]

## Sheet: Fig_2_C
		Extinction		Aquisition
	CS--	CS+-	CS++	CS-	CS+
	-0.0504947	0.0252355	-0.00946217	0.0683536	0.0355368
	0.0267851	0.0418757	-0.0327745	0.0133957	-0.103868
	0.235981	0.21589	-0.170049	0.00379548	0.16865
	-0.0144058	0.0844588	-0.042844	-0.0621865	-0.00287725
	-0.00737145	-0.0768466	-0.0215448	0.0456851	-0.0454069
	0.276632	0.0393465	0.0484608	-0.0809182	0.022644
	-0.0229501	0.0539067	-0.0121717	-0.00515459	0.0132561
	-0.00306624	0.0392049	-0.0353069	-0.00685088	0.0432452
	0.0562796	0.105249	0.0557354	-0.0521852	-0.0578012
	-0.018143	0.155063	-0.208321	-0.0684669	-0.0442352
	0.0888647	-0.0516326	0.0390883	-0.0397463	-0.0517293
	0.0618319	-0.0112059	-0.0522324	-0.000231094	0.149199
	0.000942193	-0.0607084	-0.213196	0.057784	0.0629741
	0.0026491	0.0340865	-0.116048	-0.0525175	0.206841
	0.0457158	-0.0327924	-0.098395	0.031523	0.0615388
	0.0466161	0.0607512	-0.156795	-0.112096	-0.095611
	-0.00762703	0.0912813	0.0116717	-0.0249344	0.00798299
	-0.140866	0.0251172	-0.106171	0.0258375	-0.0415897
	-0.0157686	-0.0574039	-0.108525	0.0845858	-0.0405407
	-0.0431656	0.132902	0.024672	0.0222929	-0.114805
	-0.0599995	-0.020837	0.0379848	-0.0118481	0.124584
	0.0112531	0.209378	-0.098387	0.0104507	-0.0161277
	0.373139	0.171098	-0.10951	-0.0972294	-0.155794
	0.0569148	-0.0979252	-0.117806	-0.0290028	-0.0821186
	0.481351	0.0665935	0.0090165	-0.0297269	-0.234293
	0.269485	0.159186	-0.0717887	-0.0367543	-0.0913657
	-0.0905292	0.0980568	-0.0738227	-0.0443101	-0.0215665
	-0.192864	0.225785	0.0152203	-0.0835109	-0.084964
	-0.0613309	-0.0389806	0.0768055	-0.0405245	-0.0865027
	0.218476	0.222253	-0.121402	-0.115377	-0.087753
	0.152642	-0.0332622	-0.174883	-0.0777391	0.0234309
