# Supplementary material for: Representational dynamics during extinction of fear memories in the human brain
Source: Nat Hum Behav. 2025 Aug 5;10(1):29–48. doi: 10.1038/s41562-025-02268-5 (PMC12846920; doi:10.1038/s41562-025-02268-5)
Supplement: Supplementary file 8 — Item stability results (Fig. 3c,e). [file 41562_2025_2268_MOESM8_ESM.xlsx]

## Sheet: Fig_3_C
		CS++	CS+-	CS--
		0.0180142237865337	0.000692485447623714	0.00928104068289343
		0.00941117980872152	-0.0118173685205507	-0.00382758193701226
		0.0334231094371291	-0.0552833365796151	0.0412929236210711
		0.0358525986713797	-0.0120211034698832	0.0251168257986165
		-0.000105216071241798	0.0349317634806287	-0.0114202725960210
		-0.00530709189620503	-0.00125471425117809	-0.0148866311316040
		0.0162106088720864	-0.00330382979388223	-0.0143422274731122
		0.00343183886025656	0.0376652824554939	0.00218740509021320
		-0.0270762971584642	0.0210396704896054	0.0263529498190426
		0.0544804859063800	-0.00115149502719298	-0.000398488523644144
		0.0207350358245466	0.0364181918871498	0.0111332460228337
		0.0268310805415931	-0.0302708293366238	-0.0993472933639743
		0.0230275106605117	0.00683774971931160	0.0215962784156978
		0.00998007482317210	-0.0273047595655552	-0.00517596688899924
		0.000204774000824943	0.00356413774692782	-0.00308119866684100
		0.0308228417257036	-0.0102540020786206	0.0111474538954384
		-0.00675291204842066	-0.000997452769231378	0.0254102656034071
		0.00576005517603543	0.00695818398471234	0.0136459510706898
		0.0267233617609595	0.0229261385600592	0.00618759890765722
		0.0114858936235459	0.00701617077310088	0.00193837787041879
		0.00862148643655761	0.00777935831625754	0.00682290774288227
		-0.00869057785032983	-0.00853500178163232	-0.00477229010607458
		0.00456090968890554	0.00907316435072530	0.0153658702192552
		0.0501940984981001	-0.00965621331848475	0.0105725712899167
		0.0247710586296900	-0.00180636945970439	0.000856159208234452
		0.00984315103134889	0.0764087440593547	-0.0717838287704763
		-0.00186763703973670	-0.0122628975019960	-0.00727117927775830
		0.0466528174283503	0.0173733215330854	0.00413512280894664
		0.0105809968105199	-0.0155965909293536	0.0314962272688151
		0.0205649228404042	0.0231666297906214	0.0604116384129670
		0.162464907415244	-0.0367653573603425	-0.0222170211618595
		0.0614543576600138	-0.0186658193926750	-0.0178219164262833

## Sheet: Fig_3_E
		CS++	CS+-	CS--
		-0.0102639517480932	0.0172116675701098	0.0622464840455798
		0.0260879946477231	-0.0148299859261305	0.0622447815020374
		0.0232940420471436	-0.00953575967343104	0.0517823879190759
		0.00882423294950976	-0.0566907191004712	-0.0552755955872820
		-0.000590240377462913	0.0109876077358733	0.0341830502997798
		0.0354467420729980	0.0185163985358167	-0.0168321055672836
		-0.0109592972842171	0.00214264131034791	0.0531258734573572
		0.0326092461533947	0.0323501760304751	0.0216045235738401
		0.00450330220466745	0.00245429468998623	0.0188592429782490
		0.0166787722420372	0.0167397870379257	0.00916170626338806
		0.0242445713412174	-0.0119956485173670	0.00277143184118847
		0.00340767886152580	-0.0140935074940551	0.00267826201891388
		0.00809298142618885	0.00302193008372686	0.0173671377620282
		0.0198491591554173	-0.00660119049370677	0.0385290388541810
		0.00809324384340225	0.0500265118030150	-0.0127127999485285
		0.153196573867281	0.0217600410558232	0.0237242392371464
		-0.0234985755225293	0.0791725873230173	0.00655026574063839
		0.0250323397310580	0.0641193523608026	0.0133623262724862
		0.0109447801567930	-0.00442136690873428	0.00219302262507162
		-0.00820730011421540	-0.00235711483519145	-0.0192576635312107
		-0.0290326218004616	0.0177711956448617	0.00415621647070082
		-0.00204506825835663	0.000902320075291985	0.0493213114200456
		-0.0122047870980239	0.00799230624674295	-0.0201870737856569
		0.108344088025718	-0.0141960139713476	0.00267017850034168
		0.0606051024044268	0.0296871987657806	0.0250189382362484
		0.0141534624186412	-0.0137173533611258	0.00765070559265567
		0.0481104138794449	0.0295933328216561	0.0686705465070474
		0.00572285678350534	0.0269234602306702	-0.00313900933154300
		0.00959159341877187	-0.0153022070824354	0.00374582146685264
		0.0217726405380430	-0.0120621998583571	0.0677580768826399
		0.0755578974972407	0.0377779300270029	0.0145799098623555
		0.0334077928823884	-0.0113424186356559	0.0218118063025789
		0.0984920048627092	0.0843330720847372	-0.0313951504174858
		0.000208552731812238	-0.00445647597313850	0.0201224690844769
		0.0574776445737546	0.0255389454488688	0.0260058758048321
		-0.0384126073322187	0.0246566402398215	0.0361704558881720
		0.0894143291853754	-0.0163833044456642	-0.0524761513985105
		0.0573255518778710	0.0149808067081205	0.0266263986147662
		0.103483757700756	0.0240565812247209	0.00628744175276630
		0.0681357536420480	0.0257690002159857	0.00654668795372140
		0.0502487930814165	-0.0237112875454125	0.0118804750575447
