# Supplementary material for: Representational dynamics during extinction of fear memories in the human brain
Source: Nat Hum Behav. 2025 Aug 5;10(1):29–48. doi: 10.1038/s41562-025-02268-5 (PMC12846920; doi:10.1038/s41562-025-02268-5)
Supplement: Supplementary file 9 — Theta power correlation results (Fig. 5b,c). [file 41562_2025_2268_MOESM9_ESM.xlsx]

## Sheet: Fig_5_B
		AMY	HPC
		-0.554938956714761	-0.0444652908067542
		-0.397748592870544	-0.195680013660036
		-0.637743006164059	-0.0106140594609614
		-0.224144869215292	-0.459399332591769
		-0.618006225556709	-0.153937728937729
		-0.358490566037736	-0.346206425153794
		-0.326642190118924	-0.0482295482295482
		-0.230101114856106	0.0537310821450442
		-0.135038932146830	-0.165987227714111
		-0.193347193347193	-0.0814516129032258
		-0.227364185110664	-0.132578397212544
		-0.337662337662338	0.0153256704980843
		-0.439771046369542	-0.0350935828877005
		-0.350592885375494	-0.331313131313131
		-0.479638009049774	-0.153783529902933
		-0.313319238900634	-0.168591576138746
		-0.150238818931828	-0.294248402333982
		-0.285915492957747	-0.300369083803734
		-0.681870368437533	-0.248185776487663
		-0.522481684981685	-0.205378151260504
		-0.0420898794300329	-0.113175230566535
		-0.298159191081151	-0.135615171137835
		-0.260285563194077	-0.142555119299305
		-0.122054065337647	0.0368809955924294
		-0.561251920122888
		0.0784457478005865
		0.115143095304251
		-0.506629663891459
		-0.557600732600733
		-0.451273046532046
		-0.349560592044403
		-0.516013283963813

## Sheet: Fig_5_C
		PFC
		0.0448979591836735
		-0.105201048951049
		-0.175778100306402
		-0.238492850433149
		-0.0783760312635693
		-0.205801860974275
		-0.0774774774774775
		0.00142491779320424
		-0.220014605524918
		-0.246689895470383
		-0.101538461538462
		0.0661294804112253
		-0.188330091692137
		-0.0911330049261084
