# Supplementary material for: Representational dynamics during extinction of fear memories in the human brain
Source: Nat Hum Behav. 2025 Aug 5;10(1):29–48. doi: 10.1038/s41562-025-02268-5 (PMC12846920; doi:10.1038/s41562-025-02268-5)
Supplement: Supplementary file 10 — Reinstatement analysis scatterplot (Fig. 6c). [file 41562_2025_2268_MOESM10_ESM.xlsx]

## Sheet: Fig_6_C
					CS++		CS+-		CS--
					TMPREINST	lPFCCONTEXT	TMPREINST	lPFCCONTEXT	TMPREINST	lPFCCONTEXT
					-0.000832814770689509	0.0123991621053360	-0.0183381581021512	-0.00669431026857521	-0.00886434709476341	-0.00861842392806511
					0.0168886785877367	-0.0491358341337002	0.00212009549002559	0.00223632635553063	0.00751487329671946	-0.00315447030418021
					0.0115320421058865	0.0219702726081643	-0.0136343497613354	0.00602389087773750	0.0289344753567320	0.0194948363407673
					0.00368975598811654	-0.00808174022608824	0.0301518905850083	0.0167369196396970	0.00493032013294662	-0.0236793448934560
					0.0133865093563261	-0.0428483122298150	0.0272794029248064	0.0133932417194284	0.0259852875740575	0.00506370682606479
					-0.00319862389463336	-0.00175147604783843	0.0131685913819458	0.00157801839002821	0.0224156438404437	0.0371641772199353
					-0.00458380344362180	-0.00919825363839312	0.0495640714934631	0.0111458679417891	-0.00887380654715553	-0.0289283203981532
					0.0403837187231795	-0.0421331778038690	-0.0371252448341713	-0.00590667272741793	0.00418842408649140	0.0111415268971172
					0.0320220115184454	-0.00788876448061111	0.0289884490560855	0.0179519046619957	0.0177507927114297	-0.00978891857823717
					0.0200275495901231	0.0254209636946808	0.0430650352472386	0.0141913873447950	-0.00515220211116690	0.00235118039748790
					0.0119433421922924	-0.00766930489650073	0.00251647027554553	0.00991436693739278	-0.00948769864871099	0.00426685885745284
					-0.0115932104003326	-0.0171271440653408	0.00741106182030752	0.00827401314440842	-0.00696703054558391	0.0691006892838482
					-0.000715608684304042	0.00279092060619078	-0.00325012301166716	0.0270478321319486	0.00583721574669983	0.00409312987466941
					-0.00918313365000637	-0.0104647247670503	-0.00654367923716044	0.00877797433908934	-0.000788287159363119	0.00114919526908582
					-0.0234981971575204	0.0117300800077730	0.00716910490924647	0.00302315751181843	0.0322700758286667	0.0991040331181483
							9.17994e+09	-0.0246940984488959	0.0127228355910526	0.00231021661873139
