# Supplementary material for: Representational dynamics during extinction of fear memories in the human brain
Source: Nat Hum Behav. 2025 Aug 5;10(1):29–48. doi: 10.1038/s41562-025-02268-5 (PMC12846920; doi:10.1038/s41562-025-02268-5)
Supplement: Supplementary file 11 — TMP–behaviour correlation analysis (Fig. 7b). [file 41562_2025_2268_MOESM11_ESM.xlsx]

## Sheet: Fig_7_B
					CS++	CS+-	CS--
					0.0971523778933357	-0.203926141900154	-0.245630953565849
					0.0826664033122907	0.0380051463532187	0.0570420756182016
					-0.745498154497404	-0.0642781823398864	-0.159451622874294
					0.362236563847653	0.615122004656077	-0.327450150237258
					-0.137796214663310	0.249072674666734	-0.148156346077340
					-0.264177681483241	0.523380321338008	-0.0866956412650683
					0.191281499820928	0.0773053027462215	-0.131686700791121
					0.350327220267406	0.297120351668451	-0.131771362945661
					-0.109545036323609	0.308209297115151	0.545936270028664
					-0.0197411148963697	0.103571898558686	103749918379481
					0.404537525812963	0.304914940318490	0.264177681483241
					0.339831364101090	0.375843579791519	-0.478136045111506
					0.433507363245283	-0.126069147977169	-0.305878571740340
					0.327450150237258	0.281791766627330	0.212500813571285
					-0.945776027800440	0.307479528728399	-0.159451622874294
					-0.210055548094522	0.264519119147433	0.122753841831127
					0.356725598489599	-0.0927147821321611	-0.544794374163384
					0.223710557534205	-0.221097024127925	-0.639102423769258
					0.200592334634952	108983817509764	0.0570420756182016
					0.170668841464298		0.192269003383136
					-0.481211825059603		0.227449536005791
							0.0226777875885161
							0.327450150237258
